# Supplementary material for: Risk factors and management of biliary leakage after Endocystectomy for hepatic cystic echinococcosis
Source: PLoS Negl Trop Dis. 2023 Oct 31;17(10):e0011724. doi: 10.1371/journal.pntd.0011724 (PMC10637722; doi:10.1371/journal.pntd.0011724)
Supplement: S1 Data — (XLSX) [file pntd.0011724.s001.xlsx]

## Sheet: Tabelle2
Patients number	Age	Gender	Pre-Sono	Pre-MRT	Pre-CT	Number of lesions-Liver	CE1	CE2	CE3a	CE3b	CE4	CE5	Preoperative suspicion of cysto-biliary fistula	Intraoperative cysto-biliary fistula	Size of the largest lesion	Right or left (0:left, 1:right, 2:both)	Lokalisation in anderen Organen	Other organ localization	OP_Duration	OP_Blood loss	Complications	Bile Leakage	Bile Leakag-ISGLS	ICU-stay	Hospital stay	Re-occurance	Death
1	52.9233	1	1		1	1					1		0	0	3.4	1	0	0	140	50	0	0			13	0	0
2	33.1753	0			1	2			2				0	1	7.4	1	2 (leber) 1 (Milz (15cm), Douglasraum )	1	280	400	0	0			11	0	0
3	17.7315	1	1			1			1				1	1	7.2	1	0	0	160	50	0	0		0	11	0	0
4	23.7836	0	1	1		6	2	4					1	1	9.1	2	6 (leber), 4 (Lunge), 1 (Milz)	1	305	100	0	0		0	15	0	0
5	20.274	0		1		1				1			1	1	17.4	1	0	0	172	50	0	0				0	0
6	40.5753	0	1			1	1						0	0	6.8	1	0	0	127		0	0		0	12	0	0
7	31.1342	1	1	1		1	1						0	0	6.1	1	0	0	140		0	0		0	7	0	0
8	42.1014	1		1		2				1			1	1	8.8	2	0	0	307	500	1	1	A	2	12	0	0
9	31.4767	0		1	1	1		1					0	0	10.6	0	0	0	252	49	0	0		0	11	0	0
10	36.7342	0	1	1	1	2			1	1			0	0	7.2	1	0	0	300	49	0	0		0	10	0	0
11	31.9014	1	1	1		3				3			0	0	3.2	2	0	0		200	0	0		0	11	0	0
12	18.011	0	1	1	1	2	1	1					0	1	10.2	2	0	0	160	300	0	0		0	9	0	0
13	52.9616	0	1	1		2					2		0	0	9.1	1	0	0	155	50	0	0		0	6	0	0
14	20.537	1		1		3	2	1					0	0	7.4	2	0	0	130	100	0	0		0	12	0	0
15	23.3726	0	1		1	1		1					0	0	4.3	1	0	0	150	400	0	0		0	7	0	0
16	39.0877	1			1	1					1		0	1	4.3	2	1 (leber), 7 (mesantrial), 1 (kleine Becken)	1	180	200	0	0		0	7	0	0
17	74.4301	0		1	1	2	2						1	1	8	1	0	0	165	200	0	0		0	10	0	0
18	34.0849	0	1		1	2		1	1				0	0	8.7	1	0	0	225	400	0	0		0	12	0	0
19	48.8219	0	1	1		2				1		1	1	0	7.9	2	0	0	180	400	1	0		0	33	0	0
20	39.7479	0			1	1	1						0	0	8.5	1	0	0	150	200	0	0		0	8	0	0
21	33.4767	0	1		1	1				1			0	0	8.5	1	0	0	150	100	0	0		0	9	0	0
22	17.6822	0		1		1		1					0	0	8.5	1	0	0	120	200	1	1	C	0	13	0	0
23	28.2959	0		1		1				1			0	0	9.3	1	0	0	200	50	0	0		0	7	0	0
24	30.6959	1	1		1	1			1				0	0	3.7	0	0	0	180	2700	0	0		0	9	0	0
25	41.5041	1	1	1	1	2				1	1		0	0	3.4	2	2 (leber) 3(Lunge)	1	210	400	0	0			13	0	0
26	56.2575	0	1	1		8	2	2	2	2			0	0	4.3	2	lebr und diffuse peritoneal	1	450	650	0	0			16	0	0
27	41.6329	1	1	1	1	3		1		1		1	0	0	5.9	2	0	0	150	100	1	1	C	0	15	0	0
28	22.1315	0	1	1	1	2		1		1			0	0	8	1	0	0	123	200	1	1	B	3	27	0	0
29	36.2329	1	0	1	0	1				1			0	0	10.4	0	1 (leber) 6(parasplenische CE1-14cm, Bursa omentalis CE3b, Lig. Falciform mehrere CE4, multiple peritoneal CE4, Becken link CE2-8cm, Rektum und Blase CE3b)	1	226	100	0	0		0	7	0	0
30	22.8904	0	0	1	0	1				1			0	0	3.1	0	0	0	156	50	0	0		0	7	1	0
31	19.874	1	1	1	0	1		1					1	1	5.4	1	0	0	175	50	0	0		0	8	0	0
32	35.0274	1	0	0	1	1	1						0	0	9.9	1	0	0	126	50	0	0		0	12	0	0
33	30.9589	1	1	1	1	1		1					0	1	3.1	1	0	0	165	50	0	0		1	9	0	0
34	30.3315	1	1	1	0	4		2	2				1	1	7.9	2	0	0	300	700	1	0		11	24	0	0
35	56.2137	1	1	1	1	2				2			0	0	9.7	0	0	0	127	50	0	0		0	9	0	0
36	27.3616	0	0	1	0	2		2			1		0	0	8.5	1	0	0	225	50	0	0		0	6	0	0
37	29.6411	1	0	1	0	8	1	3	3	1			0	0	8.7	2	1 (Lung)	1	252	50	0	0		2	12	0	0
38	23.5425	1	0	1	0	1				1			0	0	8.8	1	0	0	137	600	0	0		0	14	0	0
39	29.7863	1	0	1	0	1			1				1	1	18	1	0	0	130	50	1	1	B	0	16	0	0
40	31.7808	1	1	1		1			1				0	0	9.1	1	1 (leber) 1(Lung)	1	148	50	0	0		0	6	0	0
41	26.2795	1		1		1							1	1	3.3	0	0	0	158	150	1	1	C	0	16	0	0
42	29.4055	1	1	1		1			1				0	0	4.6	1	0	0	60	200	0	0		0	8	0	0
43	42.6712	0	1			2	1	1					0	0	4.5	1	0	0	182	50	0	0		0	10	0	0
44	26.7562	0	1	1		1	1						0	0	6.5	1	0	0	180	200	0	0		0	7	0	0
45	54.8164	1		1		1			1				0	1	2.4	1	0	0	200	100	0	0		0	7	0	0
46	43.3205	0			1	1		1					0	1	12.5	1	0	0	247	50	0	0		0	7	0	0
47	20.674	0	1	1		2		1			1		0	0	4.8	2	0	0	242	300	0	0		0	10	0	0
48	20.8822	1		1	1	2				1	1		0	1	4.7	2	0	0	190	200	0	0		0	11	0	0
49	47.6055	1	1	1		1		1					0	1	5.5	1	0	0	276	100	0	0		0	10	0	0
50	20.2548	1		1		3	2		1				0	0	14.5	1	0	0	232	50	1	0		0	13	1	0
51	12.4384	1		1		1			1				1	1	11	1	1 (leber), 1 (Lung)	1	182	100	1	1	B	0	38	0	0
52	33.1014	0	1	1		2	1	2					0	1	10	0	0	0	195	200	1	1	B	0	11	0	0
53	51.8438	1	1	1		2	1	1					0	0	5.7	0	0	0	160	50	0	0		0	12	0	0
54	33.6411	0	1			1				1			0	0	5.7	1	0	0	150	20	0	0		0	5	0	0
55	23.2493	1		1		1		1					1	1	3.2	1	0	0	205	800	1	0		6	154	0	0
56	17.5315	0		1		1		1					1	1	5	1	0	0	155	50	1	1	B	0	20	0	0
57	17.4712	1	0	1	1	1		1					0	0	5.6	1	0	0	173	100	0	0		0	8	0	0
58	33.5452	1	0	0	1	2		2					1	1	18	1	0	0	229	350	1	1	B	0	23	0	0
59	26.1233	1	1	1	0	2		2					1	1	9.7	1	0	0	126	50	0	0		0	7	0	0
60	38.3233	1	1	1	0	3	1		1		1		1	1	15	2	0	0	175	50	1	0		0	13	0	0
61	27.8795	1	0	1	0	2				2			0	0	10.5	1	1 (leber), 1 (Milz)	1	333	50	1	0		9	42	0	0
62	34.9753	1	0	1		1				1			0	0	4.7	1	0	0	141	800	0	0		0	8	0	0
63	22.926	1	1	1	0	3		2		1			0	1	4.7	0	0	0	200	200	0	0		1	8	0	0
64	20.6986	0	1	1	0	1				1			1	1	3.9	0	0	0	148	50	0	0		0	8	0	0
65	15.7014	0	1	1	1	1				1			1	0	4.4	1	1 (leber), 1 (Lung)	1	197	50	0	0		0	7	0	0
66	15.4767	0	1	1	0	2	2						0	1	4.9	2	0	0	159	300	0	0		0	8	0	0
67	29.074	0	1	1	0	1		1					0	0	4.3	1	3 (leber) 1(Niere)	1	232	200	0	0				0	0
68	46.0411	0	1	1	0	2				2			0	1	5.2	1	0	0	172	50	0	0		0	6	0	0
69	22.8466	1	0	1	0	1				1			0	1	8	1	1 (leber), 1 (Lung)	1	143	50	1	1	C	0	6	0	0
70	28.3479	1	1	1	0	1					1		1	1	5.1	1	1 (leber) 1 (Bauch und Peritoneum und Becken)	1	415	200	0	0		1	30	0	0
71	55.9644	0	1	1	0	1	1						0	1	6.7	1	0	0	107	100	0	0		0	11	0	0
72	29.8685	0	1		1	1		1					0	0	8.9	1	0	0	189	50	0	0				0	0
73	28.6274	0				2				2			0	1	13.8	2	0	0	124	300	0	0		0	10	0	0
74	55.7288	0		1		1			1				0	0	5	1	0	0	157	50	0	0		0	9	0	0
75	31.2521	0			1	1		1					1	1	8.5	0	0	0	167	50	0	0		0	11	0	0
76	31.9589	1		1		2			1	1			0	0	9	2	0	0	140	50	0	0		0	8	0	0
77	22.2219	1			1	3		1	2				0	0	5.8	2	2 (leber) 1(Gallenblase)	1	220	50	0	0		0	8	0	0
78	37.1753	0		1		3	1	1	1				0	0	4.4	2	0	0	167	100	0	0		0	8	0	0
79	65.5205	0				1		1					0	0	7.5	1	0	0	163	200	0	0		0	12	0	0
80	29.5863	0		1		1			1				1	0	7.9	1	0	0	154	50	0	0		0	9	0	0
